# Supplementary material for: Surprising Variability in Tryptamine Profiles of Psilocybe cubensis Fruiting Bodies: Inter- and Intra-Strain Differences Across 14 Strains Cultivated Under Controlled Conditions
Source: J Fungi (Basel). 2026 Jul 2;12(7):486. doi: 10.3390/jof12070486 (PMC13412672; doi:10.3390/jof12070486)
Supplement: Supplementary file 1 [file jof-12-00486-s001.zip]

Archive with 1 entries (1 files):
- jof-4223984-supplementary.pdf
